# Supplementary material for: Sleep Assessment in Patients with Inner Ear Functional Disorders: A Prospective Cohort Study Investigating Sleep Quality Through Polygraphy Recordings
Source: Audiol Res. 2025 Jun 24;15(4):76. doi: 10.3390/audiolres15040076 (PMC12286230; doi:10.3390/audiolres15040076)
Supplement: Supplementary file 1 [file audiolres-15-00076-s001.zip]

Archive with 1 entries (1 files):
- audiolres-3656645-supplementary.pdf
